# Supplementary material for: Genetic Diversity and Expanded Host Range of J Paramyxovirus Detected in Wild Small Mammals in China
Source: Viruses. 2022 Dec 23;15(1):49. doi: 10.3390/v15010049 (PMC9866557; doi:10.3390/v15010049)
Supplement: Supplementary file 1 [file viruses-15-00049-s001.zip]

Archive with 1 entries (1 files):
- viruses-2071232-supplementary.pdf
